# Supplementary material for: Stability of c-Myc Protein in Early S Phase Is Regulated by the Interaction with PCNA
Source: Int J Mol Sci. 2026 Mar 18;27(6):2745. doi: 10.3390/ijms27062745 (PMC13026809; doi:10.3390/ijms27062745)
Supplement: Supplementary file 1 [file ijms-27-02745-s001.zip]

Archive with 1 entries (1 files):
- ijms-4090162-supplementary.pdf
